# Supplementary material for: A network model of affective odor perception
Source: PLoS One. 2020 Jul 30;15(7):e0236468. doi: 10.1371/journal.pone.0236468 (PMC7392242; doi:10.1371/journal.pone.0236468)
Supplement: S1 Data — (XLSX) [file pone.0236468.s001.xlsx]

## Sheet: Notes
Abbreviations & units
age	(years)
height	(cm)
weight	(kg)
BV	baseline valence
BA	baseline arousal
T	detection threshold
1V	[odor_id]_valence
1A	[odor_id]_arousal
1F	[odor_id]_familiarity
1I	[odor_id]_intensity

## Sheet: Raw data
										Anise				Apple				Banana				Burned wood				Caramel				Cinnamon				Cloves				Coconut				Coffee				Coke
Participant	age	gender	nationality	height	weight	BMI	BV	BA	T	1V	1A	1F	1I	2V	2A	2F	2I	3V	3A	3F	3I	4V	4A	4F	4I	5V	5A	5F	5I	6V	6A	6F	6I	7V	7A	7F	7I	8V	8A	8F	8I	9V	9A	9F	9I	10V	10A	10F	10I
1	52	Male	Dutch	186	85	24.5693	1.73913	-2.53708	11.75	1.14153	0.733179	74	62	-2.05104	-0.993039	62	60	0.436195	-2.5522	64	62	-0.62181	-0.918794	77	36	-0.937355	0.75174	76	72	0.75174	-1.69838	63	63	-0.900232	-0.788863	60	71	0.788863	0.547564	79	62	-0.0278422	-2.99768	17	26	1.16009	-0.900232	50	59
2	21	Female	Dutch	168	60	21.2585	2.9156	2.03581	9	0.547564	-0.491879	87	54	-0.62181	-0.473318	65	53	0.714617	-0.62181	65	45	3.79582	2.38515	98	60	0.157773	0.269142	66	36	2.42227	-2.25522	100	88	-2.01392	-0.993039	44	55	0.603248	0.510441	59	48	1.53132	1.32715	80	46	-1.82831	-1.86543	40	60
3	23	Female	Greek	160	77	30.0781	3.64194	-1.71867	13.5	-3.59165	-2.16241	89	67	3.64733	-1.4942	43	63	3.5174	-2.44084	94	28	-3.77726	3.79582	16	86	3.7587	3.7587	87	44	0.584687	3.72158	25	45	-3.66589	-2.7935	34	57	3.70302	2.23666	86	73	3.59165	0.937355	76	41	3.68445	1.21578	75	82
4	25	Female	Dutch	180	68	20.9877	0.838875	-2.68031	13.5	2.08817	-0.102088	95	66	1.06729	-1.99536	69	31	0.12065	-0.566125	73	41	-2.14385	-0.139211	72	75	2.7935	2.19954	72	37	2.97912	-0.102088	90	40	-2.7007	3.05336	16	87	2.86775	1.12297	94	16	1.36427	0.0464037	87	33	0.269142	-0.584687	75	32
5	24	Male	Dutch	188	68	19.2395	2.75192	0.992327	6.25	-1.34571	1.34571	78	39	0.640371	-1.80974	59	65	-1.95824	-2.10673	90	63	-2.19954	-2.942	35	80	3.68445	0.714617	98	64	0.863109	-1.40139	84	15	0.714617	-2.10673	64	80	3.01624	-1.40139	85	27	3.38747	0.658933	91	69	2.83063	3.07193	94	55
6	19	Female	Dutch	165	50	18.3655	2.00512	-0.0920716	11.75	2.19954	2.12529	70	63	2.14385	2.16241	20	83	2.2181	2.36659	69	70	-3.55452	2.14385	30	80	3.48028	3.68445	90	77	3.66589	3.83295	100	90	2.44084	-2.2181	87	72	3.46172	3.68445	80	83	3.66589	3.7587	100	90	2.16241	-3.36891	65	27
7	26	Male	Dutch	188	87	24.6152	1.5243	1.13555	5	-2.99768	0.361949	90	30	-3.07193	2.34803	10	60	2.47796	0.529002	90	60	-2.05104	0.102088	35	80	3.59165	1.2529	75	20	-3.5174	2.99768	0	85	-3.38747	3.29466	0	80	1.16009	0.566125	65	60	0.863109	-0.0464037	70	60	-0.0464037	-0.0649652	50	30
8	21	Female	American	170	70	24.2215	0.797954	0.0613811	9.25	3.85151	3.90719	100	33	-3.7587	1.2529	20	63	3.33179	3.49884	100	63	-3.09049	3.55452	10	92	3.72158	3.85151	100	39	-3.83295	3.96288	100	92	-3.85151	3.7587	11	100	3.87007	3.85151	100	74	-3.44316	3.46172	100	60	2.75638	-0.677494	12	32
9	30	Female	Chinese	161	46.5	17.9391	1.38107	2.3734	14	0.0464037	3.18329	37	32	2.42227	1.45708	72	73	2.73782	3.25754	90	37	-2.97912	3.61021	57	81	3.40603	3.68445	93	63	-1.71694	-1.7355	31	61	-1.53132	2.05104	67	71	3.35035	3.62877	64	33	2.27378	3.14617	96	41	0.25058	-1.04872	40	32
10	23	Female	Dutch	180	71	21.9136	0.337596	0.859335	15.5	-1.88399	-0.102088	57	72	0.937355	3.07193	69	87	-2.4594	0.733179	89	99	-3.74014	3.38747	8	99	3.12761	2.53364	81	77	0.0464037	0.287703	14	30	-3.18329	1.43852	9	85	-0.529002	1.0116	69	31	-3.36891	3.5174	66	99	1.04872	1.16009	38	28
11	23	Female	Ukrainian	173	64	21.3839	2.36317	-0.0818414	12.75	0.863109	-0.733179	60	32	0.00928074	1.40139	55	53	-0.770302	0.993039	63	52	-0.0278422	0.918794	62	64	2.2181	1.71694	74	42	1.99536	0.993039	72	41	2.25522	0.658933	72	52	1.95824	1.56845	62	59	-1.54988	0.491879	33	42	-0.0278422	-0.825986	45	38
12	24	Female	Dutch	173	68	22.7204	1.67775	2.73146	11.75	-2.10673	-2.47796	85	75	0.0278422	-0.529002	25	70	-3.62877	-2.2181	100	80	-1.82831	-1.7355	25	80	2.19954	-2.71926	70	40	3.61021	-0.139211	90	20	3.48028	2.03248	100	11	0.863109	-0.770302	75	20	-2.10673	-3.36891	65	70	-0.900232	-1.36427	29	61
13	24	Male	Dutch	173	90	30.0712	2.78261	-0.132992	7	1.03016	2.06961	70	40	-0.361949	1.60557	30	40	-0.324826	1.75406	40	40	-0.733179	1.12297	70	60	1.7355	2.05104	70	60	-0.00928074	1.82831	50	50	-1.2529	1.58701	60	40	0.529002	1.53132	70	50	-1.69838	1.30858	20	40	0.00928074	0.640371	20	30
14	24	Male	Hungarian	178	72	22.7244	2.55754	-2.83376	12.5	0.863109	0.38051	73	54	3.38747	-0.0649652	88	19	1.0116	-0.102088	94	54	-1.27146	-1.90255	30	76	-0.102088	0.269142	72	31	-0.900232	-0.102088	38	33	-1.77262	3.31323	19	76	1.19722	0.974478	100	27	0.0464037	-0.510441	76	59	0.0464037	2.60789	73	70
15	20	Female	Italian	170	65	22.4913	0.930946	-2.03581	13.25	0.807425	-0.825986	18	43	3.33179	-2.99768	14	63	2.29234	3.87007	73	89	1.40139	3.53596	74	83	3.38747	3.40603	42	65	0.640371	2.44084	76	28	3.79582	1.56845	25	90	0.529002	-0.955916	17	29	0.00928074	-0.733179	5	5	3.07193	3.40603	85	59
16	27	Female	Spain	163	83	31.2394	0.276215	-0.664962	14	-0.0835267	-0.788863	60	60	-0.0278422	1.21578	40	80	2.36659	2.18097	92	91	-1.7355	1.41995	65	97	2.34803	2.14385	90	65	-0.714617	-0.12065	0	20	-2.27378	-2.2181	10	50	3.20186	3.18329	94	99	-2.83063	-0.12065	30	80	-2.18097	-2.18097	25	40
17	23	Female	Kenya	169	75	26.2596	0.143223	0.0716113	12.5	1.12297	1.99536	59	42	3.20186	-3.64733	31	71	1.90255	3.94432	100	46	-1.36427	-2.18097	11	62	2.77494	0.974478	65	57	2.86775	2.58933	100	80	2.40371	1.0116	96	43	3.18329	0.918794	59	38	-0.0278422	-2.49652	38	26	0.918794	-1.71694	38	19
18	24	Female	Swedish	170	75	25.9516	2.83376	-1.91304	11.75	-1.9768	2.81206	86	79	1.34571	-3.01624	66	53	2.84919	-1.90255	85	71	-3.42459	1.32715	33	73	3.0348	-1.66125	75	69	0.00928074	-3.14617	62	42	-0.0278422	-2.92343	66	60	2.942	-0.0278422	76	65	3.48028	-2.06961	80	70	1.67981	-3.5174	68	47
19	30	Female	Kenya	165	78	28.6501	0.726343	0.409207	12	-0.00928074	-2.99768	41	29	-0.00928074	-0.0278422	39	28	3.36891	3.53596	100	39	-2.32947	1.19722	40	69	2.57077	2.77494	81	40	1.99536	3.87007	100	64	2.08817	0.232019	77	36	3.72158	3.7587	100	32	-0.0278422	-2.62645	89	64	2.77494	3.22042	91	61
20	20	Female	Indonesian	161	55	21.2183	0.531969	1.46292	12.5	3.83295	0.937355	100	62	3.79582	-3.88863	81	57	3.83295	-3.85151	93	70	2.75638	-0.176334	76	74	3.7587	-3.72158	100	79	-2.19954	1.77262	1	23	-2.34803	3.83295	6	90	3.83295	-3.83295	100	72	3.85151	-0.12065	100	79	3.16473	-0.696056	38	39
21	25	Male	Dutch	170	60	20.7612	1.69821	-2.13811	13.5	0.00928074	-1.77262	20	45	2.14385	-2.12529	44	81	2.42227	-0.102088	90	80	-3.25754	1.08585	35	65	3.83295	3.81439	100	95	-3.44316	2.36659	40	97	-3.70302	2.19954	85	90	3.10905	3.7587	100	96	3.68445	3.70302	100	85	2.32947	-2.12529	85	96
22	20	Female	Spanish	160	60	23.4375	1.12532	0.787724	12.25	0.770302	1.9768	85	80	1.14153	0.603248	75	58	1.95824	0.0649652	87	59	-1.88399	1.56845	27	76	-0.473318	-0.696056	60	36	1.69838	-0.157773	44	57	-0.25058	-0.0835267	54	65	1.77262	-0.993039	83	70	0.473318	-0.918794	57	41	0.176334	-0.269142	46	53
23	20	Female	Spanish	173	59	19.7133	1.09463	2.01535	9.5	-3.07193	1.60557	100	100	3.53596	2.57077	72	100	0.863109	1.67981	72	67	-1.54988	0.900232	58	61	1.08585	1.16009	62	68	1.84687	0.825986	40	67	0.603248	0.38051	68	60	0.825986	0.918794	67	65	1.86543	0.399072	72	70	1.77262	0.157773	75	64
24	25	Male	Dutch	173	73	24.3911	0.511509	-1.16624	12.75	0.00928074	-2.10673	56	66	1.66125	-2.03248	63	69	1.47564	-2.32947	75	67	-1.53132	-1.92111	69	81	3.7587	3.83295	100	78	3.70302	3.74014	100	80	1.75406	-2.4594	74	80	3.88863	-3.88863	90	77	0.00928074	-2.32947	84	70	-0.0278422	-2.16241	35	17
25	27	Female	Turkish	163	53	19.9481	3.65217	-2.23018	7.5	3.83295	-1.06729	98	71	0.714617	-3.48028	28	39	3.70302	-1.19722	88	64	3.46172	-3.23898	89	61	3.20186	-3.48028	81	55	2.96056	-3.74014	70	45	1.41995	-3.5174	37	57	2.58933	-3.62877	79	44	3.7587	-2.32947	85	59	1.54988	-3.62877	36	30
26	22	Male	Dutch	179	74	23.0954	2.18926	1.27877	13.5	1.80974	0.157773	75	35	-1.30858	-1.23434	35	64	1.17865	-0.102088	68	38	-0.603248	1.56845	71	37	2.68213	1.9768	76	64	0.0464037	-0.0464037	50	30	2.71926	0.788863	89	35	0.714617	-0.102088	35	40	1.29002	0.547564	86	60	-0.0464037	1.51276	65	35
27	18	Female	French	167	50	17.9282	-0.869565	0.0306905	14.5	2.51508	1.08585	79	35	0.491879	1.9768	27	23	0.993039	1.77262	75	32	-2.57077	-0.844548	61	23	0.361949	2.49652	87	38	-0.25058	1.77262	42	27	-2.19954	0.287703	24	68	2.12529	1.95824	51	40	-3.68445	0.918794	63	63	0.25058	1.88399	78	59
28	22	Female	Dutch	170	62	21.4533	3.04859	-1.48338	7.5	1.88399	0.677494	77	72	1.9768	-0.974478	76	84	1.16009	0.399072	87	71	2.75638	2.60789	95	94	0.62181	0.0464037	79	75	3.23898	3.20186	95	88	2.49652	1.32715	94	86	3.31323	1.16009	87	75	3.07193	3.20186	92	91	0.863109	-0.343387	76	71
29	25	Male	Chinese	170	61	21.1073	2.72123	-3.19182	9.25	-1.95824	3.35035	95	78	-0.863109	1.67981	18	74	1.62413	0.361949	61	59	2.75638	3.46172	95	85	3.46172	2.10673	79	85	1.08585	1.29002	41	67	-0.844548	1.84687	33	69	3.31323	2.16241	82	72	2.40371	3.81439	98	87	-0.993039	1.38283	33	68
30	21	Male	Italian	183	66	19.708	2.86445	-2.99744	8	2.4594	-3.36891	96	79	3.12761	-2.71926	80	77	2.40371	-3.72158	59	78	0.918794	-3.48028	60	84	2.90487	-1.36427	96	83	1.34571	-3.44316	57	65	1.23434	-3.44316	53	75	2.66357	-2.75638	97	80	2.92343	-2.40371	96	90	2.7007	-3.48028	55	62
31	30	Male	Chinese	175	74	24.1633	3.05882	1.26854	10.25	0.361949	-1.21578	75	36	-1.32715	0.491879	34	66	-0.75174	-0.436195	63	68	-1.93968	0.269142	19	79	0.269142	-1.03016	79	78	-0.00928074	1.21578	40	60	-1.16009	0.714617	20	80	-1.53132	-0.306265	42	72	0.677494	-0.00928074	74	73	-1.06729	-0.287703	29	32
32	24	Female	Estonian	165	62	22.7732	0.184143	-0.0306905	13.75	-0.788863	-0.863109	61	78	-2.2181	1.99536	40	69	0.547564	-0.825986	60	42	0.658933	0.491879	100	100	3.22042	2.23666	94	70	3.09049	3.05336	100	72	-0.62181	-0.937355	24	72	0.00928074	0.0278422	100	71	2.01392	3.48028	100	91	-0.213457	-0.25058	35	75
33	25	Male	Dutch	185	88	25.7122	0.235294	-2.03581	11.5	1.92111	0.566125	100	62	-2.86775	1.62413	35	66	-2.64501	1.2529	87	72	-0.0278422	-0.0278422	0	0	-0.454756	-1.54988	93	55	-0.38051	-0.566125	28	76	-3.59165	3.72158	57	100	-0.269142	-2.36659	79	59	-3.22042	3.53596	85	88	-2.84919	0.194896	31	100
34	28	Male	Dutch	178	55	17.3589	3.06905	0.255754	13.25	2.97912	1.10441	60	40	0.640371	0.640371	55	40	2.19954	2.25522	40	61	-1.88399	-0.12065	60	80	1.38283	0.491879	70	52	1.0116	-0.0835267	60	40	-1.12297	-0.12065	55	35	1.99536	1.88399	75	60	-1.43852	-0.0649652	40	65	-1.90255	0.770302	10	61
35	24	Female	Italian	170	60	20.7612	3.5601	-1.15601	13.75	3.23898	-2.10673	62	62	3.61021	2.05104	51	61	2.08817	3.22042	59	36	3.35035	-2.12529	65	68	3.14617	3.46172	79	32	3.0348	-2.40371	91	62	3.16473	-3.2761	59	57	3.46172	2.58933	100	33	-2.942	-0.176334	100	63	1.82831	-3.5174	26	36
36	22	Female	Greece	173	68	22.7204	3.18159	-1.99488	9	3.70302	2.18097	100	59	-2.7007	-0.0464037	60	81	2.25522	-1.0116	100	38	-3.35035	2.18097	31	40	2.88631	3.38747	100	61	3.7587	3.59165	100	63	-0.139211	-2.34803	18	0	2.7007	3.42459	100	32	0.269142	-0.361949	59	36	2.18097	0.0278422	100	61
37	25	Male	Chinese	173	70	23.3887	0.890026	-2.61893	11.75	-3.55452	3.42459	87	77	2.08817	3.57309	93	93	3.09049	-3.29466	70	75	-3.23898	-2.84919	25	70	3.23898	3.35035	90	88	2.57077	2.71926	89	80	1.77262	1.27146	71	77	-0.436195	1.10441	81	80	3.18329	3.31323	83	83	-0.696056	-1.06729	28	38
38	22	Male	Albanian	175	70	22.8571	1.07417	-0.971867	11	1.67981	0.788863	70	46	0.0278422	1.12297	72	77	-0.584687	1.43852	55	58	-3.20186	3.25754	41	81	-0.102088	-1.29002	80	61	1.90255	0.157773	73	59	-3.20186	0.25058	61	72	-0.25058	0.733179	81	63	-0.417633	-1.62413	91	69	1.45708	0.993039	67	41
39	26	Male	Dutch	184	80	23.6295	0.624041	-2.09719	10	2.64501	-2.7007	74	59	2.7935	-1.04872	62	38	2.19954	-2.62645	33	27	-2.49652	2.14385	32	62	2.34803	-1.95824	60	40	1.12297	-2.60789	65	34	1.92111	-2.49652	57	43	2.23666	1.36427	84	42	2.2181	1.19722	92	64	-1.92111	-1.06729	35	40
40	21	Female	Thai	161	43	16.5889	2.68031	-0.56266	14.25	2.62645	0.918794	80	58	-1.32715	-0.454756	35	41	2.14385	-1.32715	94	37	-1.84687	-0.361949	60	64	0.566125	-1.62413	82	56	2.88631	-0.00928074	73	46	-0.0278422	1.67981	64	58	0.0649652	-1.19722	74	38	-1.27146	0.12065	76	60	-1.9768	-0.0649652	35	41
41	28	Male	Finland	175	78	25.4694	1.60614	-2.19949	10	-0.25058	-3.20186	100	80	3.70302	-2.10673	81	59	3.5174	-1.92111	81	62	-3.48028	2.12529	25	75	2.2181	3.7587	100	0	-3.16473	1.95824	0	100	-3.53596	-0.139211	0	61	0.0278422	0.0278422	90	31	3.09049	2.03248	100	20	-3.59165	2.12529	0	67
42	24	Male	Dutch	180	90	27.7778	3.81586	2.18926	3.75	0.0835267	-1.40139	35	67	-0.157773	2.60789	71	59	-0.0464037	-0.102088	36	70	-3.18329	1.54988	71	100	-0.0464037	1.60557	59	63	1.51276	0.0278422	34	65	-1.80974	-2.5522	38	66	-0.0278422	1.95824	60	57	-0.157773	0.0464037	34	41	-1.54988	-0.25058	38	61
43	25	Male	Dutch	190	88	24.3767	3.53964	-1.96419	2.5	-0.937355	0.733179	94	77	0.788863	0.102088	57	86	1.2529	0.733179	60	60	0.640371	-0.658933	82	95	1.62413	0.176334	57	73	1.92111	-3.36891	81	66	0.547564	-2.66357	97	71	-0.937355	-0.0835267	36	59	-1.40139	0.306265	29	39	0.473318	-1.21578	69	59
44	21	Female	Dutch	175	69	22.5306	1.60614	0.859335	10.5	0.788863	-1.54988	70	16	2.96056	2.14385	71	57	2.64501	2.12529	88	81	-3.40603	3.5174	16	30	2.58933	2.42227	79	76	-1.54988	-2.942	78	39	1.38283	0.0649652	73	57	2.42227	2.73782	82	75	2.7935	2.57077	84	78	0.194896	-0.993039	13	7
45	24	Female	Chinese	160	50	19.5312	2.14834	2.51662	14	-2.32947	-3.29466	98	37	3.7587	0.900232	98	38	-0.0278422	-3.74014	63	45	-0.0278422	-3.16473	81	29	3.72158	2.12529	90	42	-0.993039	-3.66589	63	37	-0.0464037	-3.46172	96	32	3.94432	3.90719	98	44	1.75406	-1.62413	100	24	-0.139211	-3.77726	96	50
46	24	Female	Dutch	163	75	28.2284	3.04859	2.57801	13	-1.66125	-0.62181	38	61	0.0464037	-0.547564	53	63	3.68445	2.942	100	84	-2.49652	0.12065	70	92	3.94432	2.7935	88	68	-0.844548	-1.27146	63	74	-3.29466	0.0464037	53	69	3.98144	3.42459	68	50	3.98144	2.86775	86	73	-1.71694	-1.34571	50	60
47	22	Female	Chinese	168	60	21.2585	3.78517	-2.9156	13.5	-3.96288	-0.770302	72	64	-1.67981	-0.102088	94	78	3.38747	-0.194896	77	70	-3.94432	-2.36659	74	85	2.18097	-3.62877	76	58	2.27378	-3.81439	84	48	-0.157773	-0.00928074	40	44	3.90719	0.0278422	99	59	0.863109	-3.98144	95	35	0.0464037	-0.102088	21	42
48	23	Female	Lithuanian	176	60	19.3698	2.67008	2.79284	13.75	3.07193	3.33179	99	60	0.770302	1.04872	71	55	-1.10441	0.900232	90	91	-2.81206	2.7007	81	98	1.47564	0.417633	77	72	0.863109	0.417633	40	21	-1.34571	-0.566125	59	62	1.95824	1.80974	89	56	-0.566125	-1.06729	59	66	1.03016	-0.788863	43	57
49	26	Male	Dutch	186	85	24.5693	2.44501	-0.460358	11.25	-2.99768	1.82831	39	15	-3.29466	0.825986	72	57	3.14617	3.14617	93	24	-3.81439	3.7587	4	86	2.77494	-3.05336	55	27	2.58933	3.35035	96	57	-3.55452	3.07193	13	68	-1.71694	0.566125	62	58	2.62645	3.36891	78	32	3.20186	1.71694	57	25
50	22	Female	Dutch	173	68	22.7204	2.41432	2.03581	11.5	-0.0278422	2.38515	75	61	1.69838	2.77494	10	61	1.2529	3.16473	71	88	-3.85151	2.942	22	81	1.4942	2.83063	89	69	0.0278422	-3.64733	49	33	0.788863	-3.35035	85	37	2.01392	2.38515	88	66	1.77262	-2.34803	77	51	-3.44316	-1.80974	0	39
51	24	Male	Dutch	183	77	22.9926	2.58824	-0.0613811	9.5	-2.14385	0.0278422	95	85	3.07193	1.95824	94	79	2.40371	1.84687	93	77	-2.06961	2.08817	38	85	2.64501	1.90255	92	91	3.31323	1.9768	83	72	-0.658933	0.194896	63	72	2.71926	0.343387	87	66	-1.23434	1.04872	66	82	-0.00928074	1.08585	67	79
52	23	Male	Dutch	177	68	21.7051	2.67008	-1.00256	10.25	0.491879	-3.62877	93	69	3.07193	2.49652	57	90	3.18329	3.46172	88	97	-3.85151	0.176334	11	93	3.7587	-2.29234	81	46	1.45708	-3.83295	30	56	3.68445	-2.25522	24	67	3.5174	3.53596	38	37	3.72158	-0.269142	97	13	2.2181	-3.81439	23	55
53	24	Female	Dutch	176	67	21.6296	2.61893	1.71867	12.25	-0.102088	-1.17865	58	24	0.529002	1.04872	43	69	1.82831	3.55452	55	61	0.491879	2.18097	87	60	2.10673	3.98144	94	72	3.64733	1.14153	91	74	3.68445	3.36891	97	72	3.23898	-3.05336	76	71	3.40603	-3.59165	96	68	0.00928074	1.79118	67	64
54	28	Male	American	180	68	20.9877	2.61893	0.992327	12.25	1.79118	-0.0649652	55	20	1.84687	-1.95824	50	21	1.08585	-0.770302	70	20	-2.77494	-0.0278422	40	79	3.10905	1.93968	79	25	2.08817	-2.42227	58	20	0.881671	-0.0649652	51	27	3.38747	-2.18097	83	80	-2.62645	2.57077	25	61	0.0464037	-1.2529	40	39
55	25	Male	American	182	66	19.9251	3.16113	1.10486	6	0.0464037	-3.87007	0	0	3.12761	3.79582	94	89	1.16009	3.83295	100	83	-3.66589	2.23666	7	100	3.85151	3.98144	100	100	-0.324826	-0.0464037	55	42	-3.62877	-3.79582	0	91	1.9768	3.62877	85	71	0.0649652	-3.23898	0	59	-2.03248	-3.46172	5	91
56	22	Female	Chinese	164	51	18.9619	2.45524	-1.63683	11.5	-0.232019	1.99536	67	35	-0.436195	-1.71694	55	32	2.77494	2.18097	74	28	-3.85151	2.10673	66	86	-0.0278422	-0.0464037	68	61	1.38283	-0.139211	66	9	0.176334	1.60557	68	40	1.66125	1.84687	68	58	0.937355	1.9768	83	40	1.4942	-0.102088	74	15
								Mean		0.341067	0.0450779	72.625	54.3393	0.84289	0.197547	55.0714	61.8929	1.47332	0.480941	77.25	60.1786	-1.54458	0.756381	49.8571	73.0714	2.25124	1.11104	80.5	58.75	0.981439	0.217766	61.875	54.25	-0.328472	-0.0165728	51.375	62.875	1.93968	0.872058	77.3214	56.1607	0.765661	0.32582	72.5179	58.75	0.365926	-0.482599	48.1071	49.8393
								SD		2.09113	2.02223	23.3904	20.913	2.08162	1.97529	23.5394	19.1925	1.71993	2.2438	17.7613	20.1396	2.15067	2.09046	28.0787	21.1281	1.39215	2.24879	13.6155	20.4435	1.97827	2.40392	29.3908	23.2224	2.29783	2.22602	29.1607	21.0532	1.58566	2.09553	19.034	19.4242	2.25658	2.23124	27.1327	22.1205	1.77347	1.86053	25.6499	20.3504
[truncated: 120 more columns]

## Sheet: Mean (SD)
		Valance		Arousal		Valence		Arousal		Familiarity		Intensity
ID	Label	Mean	SD	Mean	SD	Mean	SD	Mean	SD	Mean	SD	Mean	SD
1	Anise	298.448	143.765	271.901	139.028	0.341067	2.09113	0.0450779	2.02223	72.625	23.3904	54.3393	20.913
2	Apple	332.949	143.111	261.419	135.801	0.84289	2.08162	0.197547	1.97529	55.0714	23.5394	61.8929	19.1925
3	Banana	376.291	118.245	241.935	154.261	1.47332	1.71993	0.480941	2.2438	77.25	17.7613	60.1786	20.1396
4	Burned wood	168.81	147.859	222.999	143.719	-1.54458	2.15067	0.756381	2.09046	49.8571	28.0787	73.0714	21.1281
5	Caramel	429.773	95.7105	198.616	154.604	2.25124	1.39215	1.11104	2.24879	80.5	13.6155	58.75	20.4435
6	Cinnamon	342.474	136.006	260.029	165.27	0.981439	1.97827	0.217766	2.40392	61.875	29.3908	54.25	23.2224
7	Clove	252.418	157.976	276.139	153.039	-0.328472	2.29783	-0.0165728	2.22602	51.375	29.1607	62.875	21.0532
8	Coconut	408.353	109.014	215.046	144.068	1.93968	1.58566	0.872058	2.09553	77.3214	19.034	56.1607	19.4242
9	Coffee	327.639	155.14	252.6	153.398	0.765661	2.25658	0.32582	2.23124	72.5179	27.1327	58.75	22.1205
10	Coke	300.157	121.926	308.179	127.911	0.365926	1.77347	-0.482599	1.86053	48.1071	25.6499	49.8393	20.3504
11	Diesel Fumes	154.158	106.371	277.962	152.442	-1.75771	1.54721	-0.0430892	2.21734	48.8393	23.9672	60.8571	21.47
12	Dusty Cave	261.191	125.068	327.092	136.484	-0.200862	1.81917	-0.757706	1.98523	36.5893	22.9432	43	25.0018
13	Eucalyptus	320.233	143.572	260.53	145.247	0.657938	2.08832	0.210474	2.11268	73.5536	22.7707	70.3571	19.1363
14	Fish	132.829	119.581	217.461	161.192	-2.06795	1.73936	0.836924	2.34461	63.1607	27.693	71.3929	26.2649
15	Garlic	193.945	151.465	220.583	159.175	-1.17899	2.20313	0.791515	2.31527	68.3036	26.6055	77.2143	18.1426
16	Ginger	275.433	131.011	310.48	128.306	0.00629765	1.90562	-0.516076	1.86627	47.375	24.4098	55.3571	20.8112
17	Grapefruit	332.22	130.652	267.07	145.11	0.832284	1.9004	0.115346	2.11069	53.1964	24.5789	55.4821	19.6497
18	Grass	279.785	140.354	284.73	139.278	0.0696056	2.04151	-0.141531	2.02586	67.4286	22.4547	63.9286	21.3574
19	Indol/Feces	139.232	127.736	238.631	148.453	-1.97481	1.85797	0.529002	2.15931	40.6071	24.8564	65.125	22.168
20	Lavender	338.691	129.57	280.788	151.128	0.926417	1.88466	-0.0841896	2.19822	66.9107	25.2279	56.6429	18.4484
21	Leather	235.691	131.053	324.016	106.127	-0.57176	1.90623	-0.71296	1.54367	41.5179	25.1345	46.1607	20.9474
22	Lemon	377.453	118.892	241.707	145.937	1.49022	1.72934	0.484256	2.12272	60.1429	25.376	53.6964	21.1462
23	Lilac	338.395	138.873	297.127	140.633	0.922108	2.01997	-0.321843	2.04557	68	22.9363	59.2321	20.0418
24	Liquerice	338.327	146.562	275.068	132.72	0.921114	2.13182	-0.000994365	1.93048	78.2321	24.0008	57.0357	19.8265
25	Melon	383.833	115.795	283.272	163.549	1.58303	1.68429	-0.120318	2.37889	66.6607	21.5156	54.6429	22.0746
26	Metal	226.144	120.188	315.425	124.797	-0.71064	1.74819	-0.588001	1.81523	36.9464	25.4268	50.0893	22.7311
27	Mushroom	186.949	144.189	239.634	145.779	-1.28074	2.09729	0.514418	2.12042	45.125	29.0955	66.3036	18.6771
28	Onion	156.209	139.517	206.592	145.647	-1.72788	2.02934	0.995028	2.1185	55.6607	28.3037	69.1964	21.2837
29	Orange	415.257	89.0495	235.714	153.364	2.04011	1.29527	0.571429	2.23075	76.25	19.6878	54.875	24.0545
30	Peach	447.388	114.602	168.696	142.591	2.50746	1.66693	1.54624	2.07406	79.6964	19.6662	61.8393	22.9337
31	Pear	353.161	119.308	273.633	144.826	1.13689	1.73539	0.0198873	2.10656	59	22.7396	57.2321	19.9663
32	Peppermint	386.796	124.029	235.486	138.825	1.62612	1.80406	0.574743	2.01928	84.8393	16.2959	64.8036	23.0544
33	Pineapple	358.038	142.163	259.55	149.436	1.20782	2.06782	0.224727	2.17362	58.9286	26.6778	64.7679	18.2557
34	Raspberry	425.967	84.5082	235.578	150.017	2.19589	1.22921	0.573417	2.18207	66.5357	18.7345	54.7679	21.8848
35	Rhinoceros	130.322	101.671	243.576	158.93	-2.10441	1.47885	0.457077	2.3117	49.3393	25.5793	70.8393	20.018
36	Rose	373.26	121.397	281.175	146.278	1.42923	1.76578	-0.0898243	2.12767	72.7679	16.7798	61.2321	21.9404
37	Smoked meat	212.061	124.996	314.4	132.291	-0.915479	1.81812	-0.573086	1.92424	44.1607	26.6518	58.5357	21.8207
38	Tar	190.276	150.98	231.886	142.262	-1.23235	2.19607	0.627113	2.06927	52.7143	26.8793	72.5893	20.0615
39	Turpentine	214.909	133.098	312.508	137.915	-0.874047	1.93597	-0.545575	2.00604	46.9107	26.1063	57.7679	18.8978
40	Wintergreen	207.002	150.496	273.724	138.971	-0.989062	2.18904	0.0185615	2.02139	56.4821	29.8937	69.3036	21.1178
